# Supplementary material for: Transcriptional shifts account for divergent resource allocation in feed efficient broiler chickens
Source: Sci Rep. 2018 Aug 27;8:12903. doi: 10.1038/s41598-018-31072-7 (PMC6110741; doi:10.1038/s41598-018-31072-7)
Supplement: Supplementary file 1 — Table S1 [file 41598_2018_31072_MOESM1_ESM.xlsx]

## Sheet: Breast muscle_male
Transcriptional shifts account for divergent resource allocation in feed efficient broiler chickens
Henry Reyer, Barbara U. Metzler-Zebeli, Nares Trakooljul, Michael Oster, Eduard Murani, Siriluck Ponsuksili, Frieder Hadlich, and Klaus Wimmers
Supplementary Table S1
Ensembl gene identifiers, mean expression levels, fold changes, statistics and gene symbols of significantly altered transcripts (see Material & Methods section for details)
Tissue: Breast muscle	Sex: Male
Gga5.0_ID	baseMean	FoldChange	p-value	q-value	Gene_symbol	HG38_ID
ENSGALG00000019845	170.213	-7.08395	7.94379e-39	1.09839e-34
ENSGALG00000008601	201.322	-5.43199	6.43355e-32	4.44783e-28	AHSG	ENSG00000145192
ENSGALG00000031496	465.689	-4.93771	4.55049e-31	2.09732e-27
ENSGALG00000011612	137.507	-4.28713	9.42819e-22	3.25909e-18	GC	ENSG00000145321
ENSGALG00000000293	75.5355	-4.0606	1.67093e-20	3.85066e-17
ENSGALG00000003589	206.93	-3.80497	5.04711e-21	1.39573e-17	VTN	ENSG00000109072
ENSGALG00000004141	121.232	-3.69894	2.61874e-18	5.17276e-15
ENSGALG00000007109	70.6815	-3.42081	2.4864e-16	4.29744e-13	APOA4	ENSG00000110244
ENSGALG00000004129	95.3699	-3.16782	2.99349e-14	4.1391e-11	SPP2	ENSG00000072080
ENSGALG00000009262	63.1263	-3.04939	1.98881e-13	2.49993e-10	FGB	ENSG00000171564
ENSGALG00000030255	78.9038	-3.00237	4.09004e-13	4.71275e-10	AMBP	ENSG00000106927
ENSGALG00000022586	212.769	-2.96247	1.89156e-14	2.90607e-11	HPX	ENSG00000110169
ENSGALG00000009266	109.263	-2.8548	3.07628e-12	3.27198e-09	FGA	ENSG00000171560
ENSGALG00000030920	159.011	-2.63598	3.52075e-11	3.47724e-08
ENSGALG00000030614	68.5346	-2.59294	3.58577e-10	2.91649e-07		ENSG00000196344
ENSGALG00000005099	44.3687	-2.51002	1.47669e-10	1.36122e-07		ENSG00000229314
ENSGALG00000004293	37.0129	-2.4522	2.96989e-10	2.56654e-07		ENSG00000198670
ENSGALG00000008332	30.439	-2.3267	2.47324e-09	1.89986e-06	F2	ENSG00000180210
ENSGALG00000032602	61.9043	-2.31827	3.02433e-08	1.99131e-05		ENSG00000204632
ENSGALG00000015937	24.5441	-2.23379	8.70748e-09	6.33675e-06	FABP1	ENSG00000163586
ENSGALG00000033376	89.5118	-2.22909	2.05081e-08	1.41783e-05	APOH	ENSG00000091583
ENSGALG00000015544	262.053	-2.2017	2.00308e-07	0.00012042	ALDOB	ENSG00000136872
ENSGALG00000041228	29.3856	-2.16994	1.34233e-07	8.43656e-05
ENSGALG00000002960	29.0666	-2.14025	2.16595e-07	0.000124786	HMGCS2	ENSG00000134240
ENSGALG00000004591	47.524	-2.13827	3.0489e-07	0.000162143	SERPINC1	ENSG00000117601
ENSGALG00000039011	26.8791	-2.10707	3.37675e-07	0.000172927	DPYS	ENSG00000147647
ENSGALG00000006629	33.8179	-1.98277	4.25778e-07	0.000210258	RBP4	ENSG00000138207
ENSGALG00000044026	24.5608	-1.97968	1.4424e-06	0.000643358
ENSGALG00000011455	37.5452	-1.96953	1.2801e-06	0.00059		ENSG00000258818
ENSGALG00000006833	15.9655	-1.96854	2.69446e-07	0.000149025	ITIH2	ENSG00000151655
ENSGALG00000044811	210.783	-1.92306	1.52591e-05	0.00514604
ENSGALG00000019114	29.974	-1.87101	4.93344e-06	0.00189485	CLDN10	ENSG00000134873
ENSGALG00000008905	18.035	-1.85246	4.72017e-06	0.00186474	HABP2	ENSG00000148702
ENSGALG00000010969	14.1212	-1.83681	1.87358e-06	0.000809563		ENSG00000197249
ENSGALG00000016667	15.5961	-1.83063	1.24933e-06	0.00059
ENSGALG00000010427	27.2275	-1.79574	2.89566e-05	0.0090996	TM4SF4	ENSG00000169903
ENSGALG00000000893	16.8089	-1.78879	6.83802e-06	0.00255539	TAT	ENSG00000198650
ENSGALG00000014252	26.8378	-1.76548	1.31481e-05	0.0047842
ENSGALG00000034812	12.1084	-1.76053	3.51097e-06	0.0014711	LEAP2	ENSG00000164406
ENSGALG00000023070	14.2591	-1.73168	2.16325e-05	0.00712172
ENSGALG00000030034	20.0699	-1.71354	0.000134746	0.0338751	G6PC	ENSG00000131482
ENSGALG00000016859	161.59	-1.70725	0.000424258	0.0875554
ENSGALG00000036306	60.4716	-1.7067	0.000159905	0.0381208
ENSGALG00000008608	15.606	-1.70518	9.42467e-05	0.026063	FETUB	ENSG00000090512
ENSGALG00000005795	19.6116	-1.67726	0.000141818	0.0346095		ENSG00000276490
ENSGALG00000035112	56.1304	-1.67455	0.00055187	0.11059
ENSGALG00000022720	45.8179	-1.66795	0.000549235	0.11059
ENSGALG00000016491	11.9931	-1.65793	2.23968e-05	0.00720187	APOB	ENSG00000084674
ENSGALG00000004745	1367.01	-1.62029	7.17411e-05	0.0211056	NATD1	ENSG00000274180
ENSGALG00000025896	23.2312	-1.61763	0.000793501	0.140663	PLPPR4	ENSG00000117600
ENSGALG00000006513	11.7492	-1.61107	0.000266064	0.0603092	F9	ENSG00000101981
ENSGALG00000011121	252.526	-1.59117	0.000894608	0.154622	SLC35D1	ENSG00000116704
ENSGALG00000005849	9738.62	-1.59036	0.000590614	0.116663	PPDPF	ENSG00000125534
ENSGALG00000011117	11.8331	-1.58911	0.000113809	0.0308555	AGT	ENSG00000135744
ENSGALG00000046159	9.63596	-1.58911	0.000142673	0.0346095	KNG1	ENSG00000113889
ENSGALG00000016690	9.10857	-1.56614	0.000128832	0.0329881
ENSGALG00000008646	16.5962	-1.54302	0.000297913	0.0653847		ENSG00000113905
ENSGALG00000001749	2833.1	-1.53725	0.00018775	0.0440004	ACSBG2	ENSG00000130377
ENSGALG00000037253	18.6031	-1.53566	0.000979934	0.167278	FBXL12
ENSGALG00000015110	951.721	-1.52813	0.000645803	0.124021	FAM189A2	ENSG00000135063
ENSGALG00000046217	499.338	-1.51372	0.000228691	0.0527019	PIT54	ENSG00000179954
ENSGALG00000033461	5040.29	-1.50066	0.000702393	0.133041
ENSGALG00000035219	1018.77	-1.4809	0.000416166	0.0871868	ALB	ENSG00000163631
ENSGALG00000000775	1175.13	1.50438	0.000828282	0.14497	CTSS	ENSG00000163131
ENSGALG00000017239	2944.48	1.51139	0.000393667	0.083742	CTSC	ENSG00000109861
ENSGALG00000007511	735.155	1.52972	0.000728677	0.134339	ITGB2	ENSG00000160255
ENSGALG00000039023	25.474	1.62588	0.000277632	0.0619165		ENSG00000164190
ENSGALG00000002112	233.115	1.64253	0.000762601	0.136941	CSF3R	ENSG00000119535
ENSGALG00000033498	157.811	1.64344	0.000715507	0.133694		ENSG00000044574
ENSGALG00000012119	85.8369	1.65061	0.000746685	0.135848	MARCO	ENSG00000019169
ENSGALG00000033557	1213.74	1.65779	8.77502e-05	0.0250865	CTSH	ENSG00000103811
ENSGALG00000010233	103.179	1.6839	0.000609492	0.118696	SYNDIG1L	ENSG00000183379
ENSGALG00000035842	231.067	1.68633	0.000128689	0.0329881	SLC37A2	ENSG00000134955
ENSGALG00000003196	246.901	1.69983	8.89014e-05	0.0250865		ENSG00000169397
ENSGALG00000015419	963.454	1.70407	1.35729e-05	0.00481211	PENK	ENSG00000181195
ENSGALG00000002318	105.926	1.71166	0.000390359	0.083742	LVRN	ENSG00000172901
ENSGALG00000005140	584.24	1.76007	5.04467e-05	0.0151636	RRAD	ENSG00000166592
ENSGALG00000027165	530.923	1.77022	1.41062e-05	0.00487616		ENSG00000173431
ENSGALG00000003465	582.761	1.77053	0.000126772	0.0329881
ENSGALG00000036686	349.299	1.83708	4.8572e-05	0.0149246	PLTP	ENSG00000100979
ENSGALG00000010926	1278.39	1.96144	4.62234e-06	0.00186474		ENSG00000118785

## Sheet: Breast muscle_female
Tissue: Breast muscle	Sex: Female
Gga5.0_ID	baseMean	FoldChange	p-value	q-value	Gene_symbol	HG38_ID
ENSGALG00000032589	1107.75	-2.32957	1.0755e-10	4.96093e-07
ENSGALG00000033700	1674.61	-2.11094	2.39842e-10	8.29732e-07		ENSG00000164879
ENSGALG00000032361	165.44	-2.07218	1.65291e-06	0.00156817	STXBP5L	ENSG00000145087
ENSGALG00000033758	211.312	-2.00573	3.51743e-06	0.00304214
ENSGALG00000037076	770.728	-1.99503	8.32228e-08	0.000143955	GART	ENSG00000159131
ENSGALG00000021074	137.04	-1.94113	1.3334e-05	0.0083871	MYOC	ENSG00000034971
ENSGALG00000031487	227.328	-1.88146	3.07298e-05	0.0170095	FSTL4	ENSG00000053108
ENSGALG00000032414	747.663	-1.86442	1.29696e-06	0.00138056
ENSGALG00000014615	41.5279	-1.81863	4.38007e-05	0.0216469	LAMA1	ENSG00000101680
ENSGALG00000041676	447.862	-1.78272	2.02471e-05	0.0116741		ENSG00000156269
ENSGALG00000013814	753.975	-1.71696	4.90343e-05	0.0233978	IMPA2	ENSG00000141401
ENSGALG00000031872	44.921	-1.71585	0.000250057	0.0804718	AGMAT	ENSG00000116771
ENSGALG00000039643	318.212	-1.67464	0.00032256	0.0968246	TMEM79	ENSG00000163472
ENSGALG00000005540	770.257	-1.6612	0.000140661	0.0540685	MICAL2	ENSG00000133816
ENSGALG00000007244	502.415	-1.65901	0.000175457	0.0606994	SIRT4	ENSG00000089163
ENSGALG00000033498	128.093	-1.64654	0.000782835	0.175757		ENSG00000044574
ENSGALG00000016724	780.389	-1.62881	0.000132135	0.0522425	RGN	ENSG00000130988
ENSGALG00000033462	1214.11	-1.6239	5.37526e-05	0.0239945
ENSGALG00000041181	1308.28	-1.58575	0.000104446	0.0451664		ENSG00000182307
ENSGALG00000002450	962.623	-1.56078	0.000328859	0.0968246	WDR24	ENSG00000127580
ENSGALG00000007945	4693.67	-1.53435	0.000123138	0.0516357	CRYAB	ENSG00000109846
ENSGALG00000032590	1074.93	-1.52301	0.000965305	0.202392	NDE1	ENSG00000072864
ENSGALG00000012034	28482.7	-1.51881	0.000167179	0.0593187	ADSL	ENSG00000239900
ENSGALG00000004825	1728.91	-1.51857	0.000277423	0.0854197	HDAC8	ENSG00000147099
ENSGALG00000019796	1751.31	-1.51156	0.000788734	0.175757	DAP3	ENSG00000132676
ENSGALG00000015844	4860.89	-1.48769	0.000247937	0.0804718	SOD1	ENSG00000142168
ENSGALG00000031214	2303.97	-1.48724	0.000358152	0.101145	MED9	ENSG00000141026
ENSGALG00000021692	1793.42	-1.48329	0.00054115	0.136153		ENSG00000267740
ENSGALG00000037050	5565.77	-1.47783	0.000759956	0.175757	FABP3	ENSG00000121769
ENSGALG00000003439	5089.52	-1.47769	0.000985596	0.203562	PLEKHM2	ENSG00000116786
ENSGALG00000007533	4774.94	-1.46132	0.000780961	0.175757	NPEPL1	ENSG00000215440
ENSGALG00000001459	204323	-1.45226	0.000342444	0.0987238	TNNC1	ENSG00000114854
ENSGALG00000033207	2919.43	-1.44681	0.000800166	0.175757	HIBADH	ENSG00000106049
ENSGALG00000016461	4374.96	-1.44577	0.000437796	0.114306	DDX1	ENSG00000079785
ENSGALG00000034573	17971.6	-1.40757	0.000646862	0.15704	ABCF2	ENSG00000033050
ENSGALG00000027142	20757.5	-1.39083	0.000910535	0.193846	RPL32	ENSG00000144713
ENSGALG00000036956	49464.3	1.41155	0.00082162	0.17765
ENSGALG00000009654	9674.2	1.44296	0.000420833	0.11199	MLF1	ENSG00000178053
ENSGALG00000011306	56384.9	1.44779	0.000161183	0.0586959	DES	ENSG00000175084
ENSGALG00000032403	3800.74	1.45348	0.00044884	0.115019
ENSGALG00000007346	1909.89	1.47162	0.000682057	0.162729	KIAA1462	ENSG00000165757
ENSGALG00000041202	1657.67	1.52442	0.000592406	0.146388	FBXO32	ENSG00000156804
ENSGALG00000010259	1261.61	1.54642	0.000277778	0.0854197	COL28A1	ENSG00000215018
ENSGALG00000028318	3062.44	1.64323	6.67003e-06	0.00485789	CDKN1A	ENSG00000124762
ENSGALG00000023622	338.976	1.64885	0.000413881	0.11199
ENSGALG00000015419	810.498	1.68697	3.64025e-05	0.0186569	PENK	ENSG00000181195
ENSGALG00000013124	1323	1.69155	1.23725e-05	0.0081529	FHOD3	ENSG00000134775
ENSGALG00000023772	1327.26	1.71068	5.25379e-05	0.0239945	HSPB7	ENSG00000173641
ENSGALG00000037625	87.4642	1.71585	0.000402583	0.111419	FBN3	ENSG00000142449
ENSGALG00000014684	755.624	1.7202	3.2695e-05	0.0174013	ERAP1	ENSG00000164307
ENSGALG00000027874	42.7797	1.72732	0.000131845	0.0522425	CHAC1	ENSG00000128965
ENSGALG00000038022	190.485	1.76235	0.000180856	0.061041	COL22A1	ENSG00000169436
ENSGALG00000045001	127.634	1.77995	0.000146519	0.054798
ENSGALG00000009748	546.654	1.78479	1.45947e-05	0.00878095	ASNS	ENSG00000070669
ENSGALG00000006544	2574.72	1.79894	1.69985e-06	0.00156817	SRPK3	ENSG00000184343
ENSGALG00000001749	2817.78	1.81789	5.96564e-08	0.000117932	ACSBG2	ENSG00000130377
ENSGALG00000002125	1581.89	1.83875	2.076e-07	0.000319197	TMOD1	ENSG00000136842
ENSGALG00000013239	1521.05	1.86662	8.25323e-07	0.000951734		ENSG00000132688
ENSGALG00000010175	4479.93	1.88141	6.45679e-09	1.48915e-05	HSP90AB1	ENSG00000096384
ENSGALG00000009730	260.82	1.93926	1.07479e-05	0.0074365	SLC38A4	ENSG00000139209
ENSGALG00000002988	82.5208	1.97739	4.3303e-06	0.00332903	PHGDH	ENSG00000092621
ENSGALG00000003744	174.131	1.99883	4.14431e-06	0.00332903	ADAM19	ENSG00000135074
ENSGALG00000019157	376.236	2.06783	4.43126e-07	0.000613198	SMPX	ENSG00000091482
ENSGALG00000037864	49725.9	2.09092	3.8082e-14	5.26979e-10		ENSG00000125414
ENSGALG00000013105	68.0601	2.09211	6.90877e-07	0.000869124		ENSG00000164744
ENSGALG00000041752	361.664	2.45478	2.4413e-09	6.75655e-06		ENSG00000174950
ENSGALG00000038876	108.61	2.78888	1.54198e-11	1.06689e-07		ENSG00000156269

## Sheet: Duodenum_male
Tissue: Duodenum	Sex: Male
Gga5.0_ID	baseMean	FoldChange	p-value	q-value	Gene_symbol	HG38_ID
ENSGALG00000019325	1277.2	-9.65566	6.48387e-64	9.47812e-60
ENSGALG00000036919	118.75	-2.42334	1.29289e-10	6.29983e-07
ENSGALG00000046639	179.602	-2.34766	3.67528e-11	2.68626e-07
ENSGALG00000033116	80.0645	-2.11736	1.00132e-07	0.000243955	CLEC2B	ENSG00000110848
ENSGALG00000028880	4646.5	-1.78735	1.40618e-06	0.00256944		ENSG00000160752
ENSGALG00000009538	282.048	-1.77519	2.28004e-05	0.0273493		ENSG00000072042
ENSGALG00000009365	6576.14	-1.74497	4.21295e-05	0.0307924	CYP51	ENSG00000001630
ENSGALG00000029006	125.179	-1.7447	1.385e-05	0.0184054	SYPL1	ENSG00000008282
ENSGALG00000028551	2486.94	-1.71916	2.72628e-05	0.0273493		ENSG00000174156
ENSGALG00000026152	2181.82	-1.66272	2.8064e-05	0.0273493		ENSG00000183347
ENSGALG00000034495	162.126	-1.64781	0.000421179	0.15392
ENSGALG00000030858	82.3256	-1.64487	0.000444218	0.156602	FRMD5	ENSG00000171877
ENSGALG00000016324	165.317	-1.62575	0.00048972	0.162698
ENSGALG00000040418	4955.04	-1.61539	0.000266089	0.111134	DGAT2	ENSG00000062282
ENSGALG00000036821	210.529	-1.60558	3.7149e-05	0.0307924		ENSG00000185122
ENSGALG00000041909	2393.31	-1.59634	6.50453e-05	0.0413405		ENSG00000170426
ENSGALG00000044892	235.601	-1.58646	0.000808529	0.218872
ENSGALG00000004398	273.54	-1.56575	0.00027624	0.111615	CARD11	ENSG00000198286
ENSGALG00000031037	262.203	-1.55182	0.000760104	0.21725		ENSG00000110848
ENSGALG00000028979	419.243	-1.53178	5.33954e-05	0.0371683	FN3KRP	ENSG00000141560
ENSGALG00000010703	1012.11	-1.5172	0.000228714	0.101883	C14orf159	ENSG00000133943
ENSGALG00000019894	1385.15	-1.51261	0.000476037	0.161831	TMEM14A	ENSG00000096092
ENSGALG00000015480	597.601	-1.5063	0.000863274	0.225535	POGLUT1	ENSG00000163389
ENSGALG00000016724	831.196	-1.50146	8.3337e-06	0.0121822	RGN	ENSG00000130988
ENSGALG00000002466	12878.8	-1.49244	0.000940762	0.237104		ENSG00000197241
ENSGALG00000011805	5577.59	-1.47595	4.12612e-05	0.0307924		ENSG00000196620
ENSGALG00000011932	787.19	-1.46276	0.000671405	0.200298	XRCC6	ENSG00000196419
ENSGALG00000008912	1232.27	-1.46081	2.4702e-05	0.0273493		ENSG00000085563
ENSGALG00000031932	518.524	-1.45224	0.000638622	0.198625	AGPAT3	ENSG00000160216
ENSGALG00000007483	347.128	-1.45112	0.000770818	0.21725	LRIG1	ENSG00000144749
ENSGALG00000019284	4625.56	-1.42599	0.000772814	0.21725		ENSG00000227471
ENSGALG00000043053	2618.54	-1.42352	0.000174101	0.0877589	DAO	ENSG00000110887
ENSGALG00000003948	4914.85	-1.41966	6.35761e-05	0.0413405	ALAS1	ENSG00000023330
ENSGALG00000012543	1722.98	-1.39506	0.000879427	0.225535	GPD2	ENSG00000115159
ENSGALG00000005930	3258.21	-1.38958	0.000238444	0.102517	PLS3	ENSG00000102024
ENSGALG00000006173	3192.81	-1.36805	0.000172289	0.0877589	XYLB	ENSG00000093217
ENSGALG00000030549	1594.54	-1.33687	0.000866408	0.225535
ENSGALG00000007234	2575.8	-1.31669	0.000960054	0.237866	CLCN5	ENSG00000171365
ENSGALG00000003972	1550.49	1.40782	0.000182953	0.0891467	FAXDC2	ENSG00000170271
ENSGALG00000000424	404.659	1.42593	0.000449945	0.156602	CMTM3	ENSG00000140931
ENSGALG00000023689	1616.64	1.43239	0.000282511	0.111615	ASS1	ENSG00000130707
ENSGALG00000036925	590.947	1.4399	0.000403227	0.151138		ENSG00000162706
ENSGALG00000012312	182.714	1.49821	0.00055274	0.179554	GCAT	ENSG00000100116
ENSGALG00000016988	540.861	1.52289	0.000104904	0.0638951	RUBCNL	ENSG00000102445
ENSGALG00000000497	569.55	1.55608	3.93296e-05	0.0307924
ENSGALG00000028256	821.383	1.56904	0.000166544	0.0877589	CCL19	ENSG00000172724
ENSGALG00000045196	101.363	1.57554	0.000788885	0.217584	LAPTM4B	ENSG00000104341
ENSGALG00000006976	1100.54	1.61208	0.000224567	0.101883
ENSGALG00000008014	153.746	1.6156	3.63721e-05	0.0307924	CEBPB	ENSG00000172216
ENSGALG00000030300	100.293	1.61797	0.000671384	0.200298
ENSGALG00000044619	146.598	1.61963	0.000230001	0.101883		ENSG00000275395
ENSGALG00000028988	53.611	1.62444	0.000617894	0.196356
ENSGALG00000002103	161.589	1.6345	0.000146718	0.0824892	TPPP3	ENSG00000159713
ENSGALG00000009737	204.685	1.63966	0.000355365	0.136703	tac1	ENSG00000006128
ENSGALG00000012420	1044.28	1.65407	3.35195e-08	9.79976e-05		ENSG00000100097
ENSGALG00000045251	20.0486	1.67591	0.000110965	0.0648832
ENSGALG00000023933	122.02	1.88261	7.49977e-07	0.00156617	G0S2	ENSG00000123689
ENSGALG00000044811	175.229	1.9563	2.01675e-06	0.00327566
ENSGALG00000010068	330.292	2.22198	1.23285e-08	4.50546e-05	KCNK17	ENSG00000124780

## Sheet: Duodenum_female
Tissue: Duodenum	Sex: Female
Gga5.0_ID	baseMean	FoldChange	p-value	q-value	Gene_symbol	HG38_ID
ENSGALG00000038740	30993.4	-7.18732	4.18499e-25	6.16282e-21	AMY2A	ENSG00000174876
ENSGALG00000027189	2887.86	-4.75096	2.02067e-15	9.91877e-12		ENSG00000219073
ENSGALG00000008048	2728.05	-3.74326	5.02034e-12	1.47859e-08	CPA2	ENSG00000158516
ENSGALG00000008516	1138.13	-3.06531	4.14733e-10	1.01789e-06	CPO	ENSG00000144410
ENSGALG00000038410	70.2732	-2.91494	5.8793e-08	9.61984e-05
ENSGALG00000043964	127.455	-2.79123	1.89713e-07	0.000253973		ENSG00000122711
ENSGALG00000041978	2249.52	-2.62961	5.84913e-08	9.61984e-05	k123	ENSG00000234745
ENSGALG00000024056	362.826	-2.53853	9.19875e-07	0.00104201	CHST3	ENSG00000122863
ENSGALG00000020989	5423.08	-2.38898	1.23201e-06	0.00120951		ENSG00000170890
ENSGALG00000003952	172.791	-2.13995	0.000122104	0.0528855	RBPJL	ENSG00000124232
ENSGALG00000029269	37.4709	-2.10948	0.000106646	0.0490771
ENSGALG00000014585	391.327	-2.03976	0.000245861	0.0841989
ENSGALG00000027296	1481.45	-2.03216	0.000166331	0.0661999		ENSG00000168748
ENSGALG00000009560	5788.84	1.66835	0.000866081	0.219895	MSMO1	ENSG00000052802
ENSGALG00000017394	5123.44	1.74368	0.000517043	0.158652	INSIG1	ENSG00000186480
ENSGALG00000046043	10.6355	1.77585	0.00061937	0.175401
ENSGALG00000011686	4169.9	1.79265	0.000196963	0.0754019	SEMA5B	ENSG00000082684
ENSGALG00000005204	9102.53	1.79766	0.000136354	0.0573701		ENSG00000276950
ENSGALG00000042435	25.1355	1.82067	0.000697218	0.188145
ENSGALG00000041527	42.244	1.84872	0.000836869	0.216206
ENSGALG00000039415	23.853	1.86689	0.000546552	0.164255
ENSGALG00000033338	3448.38	1.86953	0.000208594	0.0754019	GPT2	ENSG00000166123
ENSGALG00000039268	913.438	1.87864	0.000931632	0.232529		ENSG00000211645
ENSGALG00000009052	13332.1	1.89088	6.43229e-05	0.0338292	LBH	ENSG00000213626
ENSGALG00000033720	2362.92	1.9028	0.000163612	0.0661999	CA7
ENSGALG00000034566	104.6	1.92367	0.00096451	0.236723
ENSGALG00000041175	17.4106	1.93896	0.000293728	0.0983053
ENSGALG00000038694	1191.95	1.94294	8.91852e-05	0.0423659
ENSGALG00000037785	216.497	1.94655	0.000764945	0.201153
ENSGALG00000030329	223.886	1.95687	0.000702702	0.188145
ENSGALG00000033586	145.289	1.95749	0.000700799	0.188145
ENSGALG00000033409	97.6109	1.95938	0.000617891	0.175401
ENSGALG00000032282	24906.8	1.96831	3.1492e-05	0.0201305	CALB1
ENSGALG00000035928	171.994	1.96984	0.000603011	0.175401
ENSGALG00000036650	73.2072	1.96985	0.000517132	0.158652
ENSGALG00000008997	2102.38	1.9867	8.83236e-05	0.0423659	STEAP4	ENSG00000127954
ENSGALG00000029411	73.727	1.98705	0.000372375	0.121858
ENSGALG00000045979	43.8306	1.98902	0.000203125	0.0754019		ENSG00000112299
ENSGALG00000013226	19201.8	1.99744	3.50668e-05	0.0201305
ENSGALG00000045251	62.2434	2.00156	0.000440652	0.141066
ENSGALG00000033283	298.933	2.06797	0.000209933	0.0754019
ENSGALG00000038510	20.4233	2.06831	6.10925e-05	0.0333203
ENSGALG00000041855	124.088	2.07759	0.000224581	0.0787425
ENSGALG00000041691	141.439	2.14252	0.000118183	0.0527381
ENSGALG00000032054	358.172	2.17564	7.41062e-05	0.0376306
ENSGALG00000039536	417.518	2.24827	2.8828e-05	0.0192964	C8orf22	ENSG00000168333
ENSGALG00000040603	300.515	2.25284	3.44108e-05	0.0201305		ENSG00000104327
ENSGALG00000043210	574.193	2.26515	2.29617e-05	0.0161016
ENSGALG00000032781	114.467	2.26574	3.55421e-05	0.0201305
ENSGALG00000037444	175.782	2.30179	2.21471e-05	0.0161016
ENSGALG00000033026	620.155	2.35938	6.06329e-06	0.00496044
ENSGALG00000041227	325.355	2.43372	7.11867e-06	0.00551734
ENSGALG00000032940	286.463	2.48722	4.2507e-06	0.0036821
ENSGALG00000010068	440.077	2.51394	1.17168e-06	0.00120951	KCNK17	ENSG00000124780
ENSGALG00000037942	494.35	2.51508	2.3837e-06	0.0021939
ENSGALG00000032493	422.942	2.74809	3.36554e-07	0.000413007
ENSGALG00000017926	399.104	2.87705	8.70772e-08	0.00012823	7SK	ENSG00000202198
ENSGALG00000009604	104.696	3.29419	1.84256e-09	3.87622e-06	DBX2	ENSG00000185610
ENSGALG00000001862	1972.17	4.00824	8.55362e-17	6.29803e-13	ST6GALNAC1	ENSG00000070526
ENSGALG00000002960	550.398	4.24645	7.9214e-15	2.91626e-11	HMGCS2	ENSG00000134240

## Sheet: Jejunum_male
Tissue: Jejunum	Sex: Male
Gga5.0_ID	baseMean	FoldChange	p-value	q-value	Gene_symbol	HG38_ID
ENSGALG00000016648	78.0458	-2.72032	2.38281e-09	3.88689e-06		ENSG00000205667
ENSGALG00000033116	99.3189	-2.38292	1.81357e-07	0.0001775	CLEC2B	ENSG00000110848
ENSGALG00000034495	165.503	-2.36897	1.32408e-07	0.000138848
ENSGALG00000041878	3638.29	-2.2344	1.14561e-10	4.2782e-07	AQP5	ENSG00000161798
ENSGALG00000028551	1989.5	-2.17003	1.42001e-08	1.8952e-05		ENSG00000174156
ENSGALG00000008728	233.463	-2.1556	4.04811e-06	0.00270138	PTER	ENSG00000165983
ENSGALG00000002960	127.43	-2.14811	2.36914e-06	0.00173907	HMGCS2	ENSG00000134240
ENSGALG00000028376	613.605	-2.13865	4.93064e-06	0.00301611	FGF19	ENSG00000162344
ENSGALG00000017032	700.501	-2.12939	1.27038e-07	0.000138848		ENSG00000102743
ENSGALG00000026152	1936.48	-2.03105	7.67129e-06	0.0041712		ENSG00000183347
ENSGALG00000009963	254.475	-1.99445	2.54292e-05	0.0108384	LYZ	ENSG00000090382
ENSGALG00000002581	1490.6	-1.96672	1.30157e-08	1.8952e-05	HTATIP2	ENSG00000109854
ENSGALG00000030121	48.9206	-1.91929	4.79669e-05	0.0180565
ENSGALG00000016324	333.566	-1.90272	5.20431e-05	0.0191011
ENSGALG00000031037	208.446	-1.89682	8.88003e-05	0.0266056		ENSG00000110848
ENSGALG00000037786	36.9365	-1.88672	5.87173e-05	0.0205245
ENSGALG00000036919	134.518	-1.88656	0.000138205	0.0375739
ENSGALG00000021658	2654.15	-1.88263	9.24645e-07	0.000798512	PAFAH2	ENSG00000158006
ENSGALG00000041390	769.58	-1.8811	2.85712e-06	0.0019974	TMEM141	ENSG00000244187
ENSGALG00000008317	686.461	-1.83765	7.49357e-06	0.0041712	SDSL	ENSG00000139410
ENSGALG00000027069	2452.63	-1.80716	5.41519e-06	0.00318001		ENSG00000157514
ENSGALG00000023395	703.318	-1.79827	0.000124979	0.0346689	PLIN1	ENSG00000166819
ENSGALG00000004538	155.731	-1.77868	0.000336621	0.0784434	TNN	ENSG00000120332
ENSGALG00000004517	1255.87	-1.77427	6.0311e-05	0.0205913	PARP3	ENSG00000041880
ENSGALG00000030034	683.426	-1.77055	0.000361901	0.0805794	G6PC	ENSG00000131482
ENSGALG00000045102	19.6276	-1.75649	0.000422809	0.0891725		ENSG00000110848
ENSGALG00000038624	79.0848	-1.74717	0.000857348	0.148079
ENSGALG00000031000	1223.05	-1.73742	0.000101689	0.029858	APRT	ENSG00000198931
ENSGALG00000003549	995.542	-1.72729	8.5424e-05	0.0261273		ENSG00000254536
ENSGALG00000033677	4183.07	-1.70869	4.23821e-06	0.00270527	AHCY	ENSG00000101444
ENSGALG00000043234	1256.94	-1.70494	0.000398522	0.0860398	HBAA	ENSG00000188536
ENSGALG00000010469	245.166	-1.70471	0.000772505	0.140014		ENSG00000187048
ENSGALG00000037854	5056.76	-1.70336	0.000209096	0.053855	TKFC	ENSG00000149476
ENSGALG00000006756	4885.03	-1.68951	0.000358684	0.0805794		ENSG00000129988
ENSGALG00000006755	318.932	-1.689	0.000947011	0.157743		ENSG00000036672
ENSGALG00000019325	3064.34	-1.68695	0.000362253	0.0805794
ENSGALG00000005414	7203.65	-1.65199	1.23693e-05	0.00605314	MSRB1	ENSG00000198736
ENSGALG00000000549	240.703	-1.64974	0.000807891	0.144642
ENSGALG00000000887	3727.08	-1.64434	0.000600367	0.117157	NR0B2	ENSG00000131910
ENSGALG00000008133	1176.56	-1.64065	4.15923e-05	0.0160689	AS3MT	ENSG00000214435
ENSGALG00000037828	1505.9	-1.63857	3.66369e-05	0.0149407
ENSGALG00000044012	376.461	-1.62875	0.000646508	0.123265
ENSGALG00000016774	1109.12	-1.62539	0.00033184	0.0784434	NPAS2	ENSG00000170485
ENSGALG00000041909	1559.12	-1.62393	0.00038492	0.0843435		ENSG00000170426
ENSGALG00000039652	1090.52	-1.60222	0.000456751	0.0944445	ARHGEF37	ENSG00000183111
ENSGALG00000038879	2928.51	-1.59395	5.74673e-05	0.0205245
ENSGALG00000010433	13566	-1.59216	0.000143046	0.0381828	FAAH	ENSG00000117480
ENSGALG00000000944	1295.86	-1.57682	0.000524195	0.105421	SUPT4H1	ENSG00000213246
ENSGALG00000042543	1296.88	-1.52638	0.000967022	0.157743
ENSGALG00000005696	8879.36	-1.52324	0.000425181	0.0891725	ABHD6	ENSG00000163686
ENSGALG00000001586	1035.77	-1.52011	0.000755643	0.13867	NEIL1	ENSG00000140398
ENSGALG00000028302	9525.48	-1.51065	0.000332069	0.0784434	UQCRQ	ENSG00000164405
ENSGALG00000020193	13197.2	-1.5087	0.000262355	0.0664076		ENSG00000145287
ENSGALG00000001330	15772.9	-1.47191	0.000960299	0.157743	ATP5G1	ENSG00000159199
ENSGALG00000034354	2525.92	-1.45529	0.000954185	0.157743		ENSG00000133935
ENSGALG00000002683	5483.7	-1.45457	0.000844522	0.1476	DECR2	ENSG00000242612
ENSGALG00000004170	34212.4	-1.45116	0.000829868	0.146787	ADA	ENSG00000196839
ENSGALG00000008516	6919.02	1.546	0.000466672	0.0951557	CPO	ENSG00000144410
ENSGALG00000046226	8941.52	1.56108	0.000124156	0.0346689	SCARB1	ENSG00000073060
ENSGALG00000010338	8.94392	1.61681	0.000659076	0.12405
ENSGALG00000010997	2737.14	1.62101	0.000738132	0.137171	DFNA5	ENSG00000105928
ENSGALG00000045935	11.5052	1.65275	0.000606492	0.117157
ENSGALG00000002931	4383.88	1.66173	0.000548114	0.108741	REG4	ENSG00000134193
ENSGALG00000014975	16.0741	1.67325	0.000916902	0.156524	DRD5	ENSG00000169676
ENSGALG00000039943	14.1484	1.67752	0.000269208	0.0669872
ENSGALG00000038652	310.276	1.79207	0.000125158	0.0346689		ENSG00000243955
ENSGALG00000012357	576.514	1.80147	3.8146e-05	0.0151357	CXCR4	ENSG00000121966
ENSGALG00000005572	347.293	1.80759	0.000308628	0.0755162		ENSG00000196408
ENSGALG00000044802	47.2992	1.82133	6.65093e-05	0.0216983
ENSGALG00000040369	1122.63	1.82283	1.00851e-05	0.00510547	PFKFB3	ENSG00000170525
ENSGALG00000033624	68.0117	1.8419	8.39629e-05	0.0261273
ENSGALG00000015140	292.489	1.84696	0.000146268	0.0383457		ENSG00000134755
ENSGALG00000006322	7628.64	1.84764	9.89202e-06	0.00510547		ENSG00000016490
ENSGALG00000043582	310.677	1.85321	2.03006e-05	0.00931353		ENSG00000160932
ENSGALG00000014094	333.264	1.8635	6.39981e-05	0.0213536	STK38L	ENSG00000211455
ENSGALG00000023738	207.295	1.88481	2.58392e-05	0.0108384	IRX6	ENSG00000159387
ENSGALG00000027716	119.84	1.91943	7.85253e-05	0.0250615		ENSG00000255071
ENSGALG00000037093	921.975	1.96534	1.98734e-07	0.000182351
ENSGALG00000005937	461.07	1.96537	2.23555e-05	0.0099455		ENSG00000211640
ENSGALG00000010988	162.128	2.0158	2.00443e-05	0.00931353	MPP6	ENSG00000105926
ENSGALG00000045607	18.9011	2.12045	2.10183e-06	0.00162405
ENSGALG00000016858	773.545	2.12642	4.49756e-08	5.50238e-05	ASBT	ENSG00000125255
ENSGALG00000016055	159.021	2.15596	9.79471e-07	0.000798867	KCNJ15	ENSG00000157551
ENSGALG00000043837	2719.53	2.24818	2.24847e-10	6.60195e-07
ENSGALG00000007530	2139.4	2.54647	1.08517e-09	2.2759e-06
ENSGALG00000012505	217.661	2.56674	1.94191e-09	3.56365e-06	LRFN5	ENSG00000165379
ENSGALG00000044986	566.485	2.72751	6.36443e-10	1.55727e-06
ENSGALG00000016761	137.706	2.94278	1.16564e-10	4.2782e-07		ENSG00000144214
ENSGALG00000045238	1784.98	2.97641	3.0111e-12	2.2103e-08
ENSGALG00000033498	459.915	4.09434	2.17305e-20	3.19026e-16		ENSG00000044574

## Sheet: Jejunum_female
Tissue: Jejunum	Sex: Female
Gga5.0_ID	baseMean	FoldChange	p-value	q-value	Gene_symbol	HG38_ID
ENSGALG00000029269	35.0598	-2.61376	1.3743e-11	5.06053e-08
ENSGALG00000038410	99.9143	-2.60643	8.76849e-12	4.30504e-08		ENSG00000234745
ENSGALG00000035803	283.048	-2.28614	5.01681e-09	7.00562e-06		ENSG00000151365
ENSGALG00000043742	241.73	-2.1727	5.23198e-09	7.00562e-06
ENSGALG00000041693	175.405	-2.01302	6.59116e-07	0.000693437
ENSGALG00000041988	979.295	-1.96112	4.15429e-11	1.22377e-07		ENSG00000142178
ENSGALG00000019061	150.155	-1.91663	4.57681e-06	0.00321009		ENSG00000196611
ENSGALG00000040369	614.914	-1.8996	1.97186e-10	4.84058e-07	PFKFB3	ENSG00000170525
ENSGALG00000023933	282.622	-1.89378	1.39396e-06	0.00114065	G0S2	ENSG00000123689
ENSGALG00000003003	322.429	-1.7497	7.21461e-06	0.00462017	CCL20	ENSG00000115009
ENSGALG00000004418	133.291	-1.74962	9.56878e-05	0.0380915	SSTR2	ENSG00000180616
ENSGALG00000005937	851.095	-1.68272	2.61635e-05	0.0124311		ENSG00000211640
ENSGALG00000006627	103.905	-1.68086	0.000215179	0.0646812	UPB1	ENSG00000100024
ENSGALG00000046316	141.971	-1.67143	0.00028763	0.0756517		ENSG00000231256
ENSGALG00000008308	3125.47	-1.66683	7.7954e-05	0.0328053	BHLHE40	ENSG00000134107
ENSGALG00000041966	45.5118	-1.65581	0.000191072	0.0609165
ENSGALG00000010864	572.229	-1.65346	0.0003444	0.0818172	EREG	ENSG00000124882
ENSGALG00000036512	52.1493	-1.64819	0.000485826	0.105231
ENSGALG00000043598	24551.7	-1.62278	0.000504806	0.107758
ENSGALG00000016858	677.562	-1.61457	4.94212e-05	0.0220583	ASBT	ENSG00000125255
ENSGALG00000011219	46.471	-1.60669	0.000928814	0.160947	GCGR	ENSG00000215644
ENSGALG00000044815	1316.22	-1.55403	0.000234327	0.069028
ENSGALG00000001220	1416.35	-1.55167	0.000114737	0.0444728	HERPUD1	ENSG00000051108
ENSGALG00000004860	287.519	-1.55081	0.000812254	0.145899	RASD1	ENSG00000108551
ENSGALG00000044402	828.47	-1.53319	0.000523842	0.10916
ENSGALG00000030653	1387.53	-1.52652	0.000381519	0.0878031		ENSG00000211651
ENSGALG00000000452	549.553	-1.52503	0.000137777	0.046121		ENSG00000173535
ENSGALG00000012754	10.7978	-1.50867	0.000788063	0.143301	PAH	ENSG00000171759
ENSGALG00000032957	353.638	-1.48205	0.000328266	0.0818172	NOCT	ENSG00000151014
ENSGALG00000036456	604.237	-1.47697	0.000171748	0.0562149	TRIB1	ENSG00000173334
ENSGALG00000043610	10530.9	1.4202	0.000342483	0.0818172
ENSGALG00000032336	1718.42	1.4352	0.000968314	0.164623		ENSG00000183048
ENSGALG00000032035	510.272	1.4425	0.000894008	0.15676		ENSG00000135506
ENSGALG00000043906	834.987	1.44312	0.000465047	0.102234
ENSGALG00000007651	2174.82	1.4503	0.000421341	0.0954758	STAT1	ENSG00000115415
ENSGALG00000037642	1756.03	1.45393	0.000287459	0.0756517	SLC23A1	ENSG00000170482
ENSGALG00000014372	344.782	1.46508	0.000644055	0.123199	SLC34A2	ENSG00000157765
ENSGALG00000045788	795.36	1.46726	0.000320902	0.0814924		ENSG00000142507
ENSGALG00000043601	716.375	1.48483	0.000458907	0.102234
ENSGALG00000042516	489.141	1.49086	0.000135223	0.046121
ENSGALG00000006358	553.653	1.49577	0.000624725	0.121073	TMEM86A	ENSG00000151117
ENSGALG00000015937	84195.1	1.5031	0.000340477	0.0818172	FABP1	ENSG00000163586
ENSGALG00000042073	368.429	1.5098	0.000272061	0.0742071
ENSGALG00000045089	574.517	1.51124	0.000194384	0.0609165
ENSGALG00000033530	1223.07	1.52229	0.000252673	0.072973		ENSG00000030582
ENSGALG00000046222	1089.26	1.52779	1.62172e-05	0.00955452
ENSGALG00000044105	190.117	1.53172	0.000529238	0.10916
ENSGALG00000045511	324.986	1.53291	0.000122704	0.046121	PARP9	ENSG00000138496
ENSGALG00000034016	152.882	1.54736	0.000605825	0.118976	DHX34	ENSG00000134815
ENSGALG00000029369	710.385	1.55457	0.000595039	0.118437	PREB	ENSG00000138073
ENSGALG00000041611	1076.05	1.55861	2.12826e-05	0.0108093
ENSGALG00000036821	175.39	1.56026	0.000533609	0.10916		ENSG00000185122
ENSGALG00000036190	2369.46	1.56152	0.000972381	0.164623		ENSG00000002726
ENSGALG00000023821	359.683	1.57232	0.000781421	0.143301		ENSG00000108771
ENSGALG00000042001	1308.96	1.58153	1.99732e-05	0.0106327		ENSG00000138646
ENSGALG00000010822	12.565	1.58436	0.000357217	0.083515	SPATA4	ENSG00000150628
ENSGALG00000031031	236.211	1.59027	0.000263423	0.0732069	C11orf31	ENSG00000211450
ENSGALG00000029731	131.085	1.60301	0.000296375	0.0765842		ENSG00000166340
ENSGALG00000009639	46.517	1.60602	0.000888429	0.15676		ENSG00000181381
ENSGALG00000046098	317.73	1.60646	0.000735117	0.137058
ENSGALG00000030920	257.041	1.60752	0.000568714	0.114748
ENSGALG00000033283	128.602	1.61897	0.000725815	0.137058		ENSG00000112299
ENSGALG00000004167	908.805	1.62194	1.79807e-05	0.0101861	SRGN	ENSG00000122862
ENSGALG00000045105	241.403	1.62262	4.6775e-05	0.0215297		ENSG00000140464
ENSGALG00000036752	204.667	1.64472	8.14011e-05	0.0333044
ENSGALG00000046656	414.928	1.64495	0.000133239	0.046121	PMVK	ENSG00000163344
ENSGALG00000013722	470.376	1.66876	0.000207358	0.0636286	SEMA3B	ENSG00000012171
ENSGALG00000021627	3382.65	1.68011	0.000131305	0.046121		ENSG00000165948
ENSGALG00000041621	8356.35	1.68467	2.59628e-05	0.0124311		ENSG00000160932
ENSGALG00000042282	1764.3	1.68659	5.73121e-08	6.49346e-05	SNRPD2	ENSG00000125743
ENSGALG00000016667	41.789	1.68741	0.000262587	0.0732069
ENSGALG00000046197	848.564	1.69155	9.07783e-06	0.00557114		ENSG00000139540
ENSGALG00000045085	194.079	1.69177	0.000132678	0.046121		ENSG00000185745
ENSGALG00000044778	117.097	1.76593	6.66613e-05	0.0288781
ENSGALG00000013057	1320.49	1.8107	1.63655e-06	0.00126867		ENSG00000184979
ENSGALG00000046382	69.4342	1.8337	2.02129e-05	0.0106327
ENSGALG00000036550	13.546	1.85304	1.17775e-06	0.00103523	TMPRSS12	ENSG00000186452
ENSGALG00000015730	210.255	1.86502	5.70837e-06	0.00382175	TMPRSS15	ENSG00000154646
ENSGALG00000013723	12041.3	1.9153	9.69462e-07	0.000951947	OASL	ENSG00000135114
ENSGALG00000038140	90.7233	1.92655	4.15129e-06	0.00305722		ENSG00000137628
ENSGALG00000033720	897.879	1.92738	1.40677e-09	2.59004e-06	CA7	ENSG00000168748
ENSGALG00000016648	65.2465	1.96035	1.19485e-06	0.00103523		ENSG00000205667
ENSGALG00000030034	1118.71	2.11057	4.30575e-10	9.05991e-07	G6PC	ENSG00000131482
ENSGALG00000028982	964.223	2.13712	7.82821e-14	1.15302e-09		ENSG00000134326
ENSGALG00000031013	896.624	2.16437	1.87914e-09	3.07531e-06	DHDH	ENSG00000104808
ENSGALG00000039536	225.436	2.18109	2.66904e-08	3.27602e-05	C8orf22	ENSG00000168333
ENSGALG00000013575	43992.7	2.30798	2.51026e-13	1.84868e-09

## Sheet: Ileum_male
Tissue: Ileum	Sex: Male
Gga5.0_ID	baseMean	FoldChange	p-value	q-value	Gene_symbol	HG38_ID
ENSGALG00000032602	615.261	-3.03006	1.46842e-10	2.23038e-06		ENSG00000204632
ENSGALG00000033116	153.105	-2.19444	8.77986e-06	0.0360669	CLEC2B	ENSG00000110848
ENSGALG00000033283	320.663	-2.06442	4.1359e-05	0.0897432		ENSG00000112299
ENSGALG00000023818	111.422	-1.9584	0.000144361	0.219269
ENSGALG00000013297	369.592	-1.94175	0.000176423	0.243609	BBOX1	ENSG00000129151
ENSGALG00000045607	11.6437	1.78568	0.000101792	0.193264
ENSGALG00000038375	31.5117	1.92549	0.00014028	0.219269
ENSGALG00000026584	15.2695	1.98436	9.49817e-06	0.0360669		ENSG00000188089
ENSGALG00000045075	253.912	2.12657	1.69891e-05	0.043008
ENSGALG00000026466	475.364	2.13891	1.35002e-05	0.0410108		ENSG00000204525
ENSGALG00000028376	968.211	2.37065	7.34646e-07	0.00557927	FGF19	ENSG00000162344

## Sheet: Ileum_female
Tissue: Ileum	Sex: Female
Gga5.0_ID	baseMean	FoldChange	p-value	q-value	Gene_symbol	HG38_ID
ENSGALG00000017907	21.498	-2.81255	1.93824e-07	0.00101331	U4	ENSG00000202538
ENSGALG00000044259	136.081	-2.59668	1.45119e-07	0.00101331
ENSGALG00000045341	664.201	-2.49784	2.93146e-06	0.0114943
ENSGALG00000028016	3239.27	-2.46102	5.87734e-06	0.018436
ENSGALG00000044618	5463.43	-2.37949	1.819e-07	0.00101331
ENSGALG00000038765	24.6555	-2.32519	1.55152e-05	0.0405567		ENSG00000177947
ENSGALG00000011104	741.33	-2.19257	8.47776e-05	0.132965	GCG	ENSG00000115263
ENSGALG00000032757	7.54473	-2.02825	9.77295e-05	0.139345		ENSG00000010704
ENSGALG00000033411	82.8561	2.16766	4.73279e-05	0.0824768
ENSGALG00000036550	21.4204	2.23812	3.19583e-05	0.0626542	TMPRSS12	ENSG00000186452
ENSGALG00000016648	92.9476	2.31131	2.61438e-05	0.058577		ENSG00000205667
